# Supplementary material for: Characterizing temporal genomic heterogeneity in pediatric high-grade gliomas
Source: Acta Neuropathol Commun. 2017 Oct 30;5:78. doi: 10.1186/s40478-017-0479-8 (PMC5663045; doi:10.1186/s40478-017-0479-8)
Supplement: Supplementary file 1 — Tissue location and type, tumor content, WES coverage and digital droplet PCR results in 16 pairs of pHGG analyzed in this study. (XLSX 13 kb) [file 40478_2017_479_MOESM1_ESM.xlsx]

## Sheet: Sheet1
Supplementary Table S1. Tissue location and type, tumor content, WES coverage and digital droplet PCR results in 16 pairs of pHGG analyzed in this study
pHGG case new ID	Tumor/Normal	pHGG case original ID	Molecular group	Tissue Location	Type of Material	WES average coverage (X)	Type of library preparation	ddPCR histone mutation result (MAF)	% Tumor content
HGG1	Primary tumor	HGG3	H3/IDH1 mutant	Spinal Conus	FFPE	34.47	Illumina Nextera	H3F3A K27M 50%	95
	Recurrence tumor		H3/IDH1 mutant	Supratentorial Brain Met	FFPE	5.2	Illumina Nextera	H3F3A K27M 17%	80
	Normal			Brain	FFPE	6.7	Illumina Nextera	not tested
HGG2	Primary tumor	HGG9	H3/IDH1 mutant	Posterior Fossa	Frozen	57.02	Illumina Nextera	H3F3A K27M 30%	60
	Recurrence tumor		H3/IDH1 mutant	Posterior Fossa	Frozen	48.63	Illumina Nextera	H3F3A K27M 18%	5-10%
	Normal			Brain	Frozen	26.19	Illumina Nextera	not tested
HGG3	Primary tumor	HGG16	H3/IDH1 mutant	Spine	Frozen	88.7	Illumina Nextera	H3F3A K27M 40%	70
	Recurrence tumor		H3/IDH1 mutant	Inferior pons	Frozen	200.39	Agilent	H3F3A K27M 47%	20
	Normal			Brain	Frozen	124.22	Illumina Nextera	not tested
HGG4	Primary tumor	HGG4	H3/IDH1 mutant	Pons	FFPE	118.85	Illumina Nextera	HistH3.1B K27M 42%	95
	Recurrence tumor		H3/IDH1 mutant	Mid Cerebellar Peduncle	FFPE	187.76	Illumina Nextera	HistH3.1B K27M 40%	90
HGG5	Primary tumor	HGG1	H3/IDH1 mutant	Left Frontal Lobe	FFPE	106.85	Illumina Nextera	H3F3A G34V 52%	90
	Recurrence tumor		H3/IDH1 mutant	Left Frontal Lobe	FFPE	103.3	Illumina Nextera	H3F3A G34V 56%	85
HGG6	Primary tumor	HGG7	H3/IDH1 mutant	Right Temoral Lobe	FFPE	37.43	Illumina Nextera	0	NA
	Recurrence tumor		H3/IDH1 mutant	Right Temoral Lobe	FFPE	75.21	Illumina Nextera	0	NA
HGG7	Primary tumor	HGG2	H3/IDH1 mutant	Left Frontal Lobe	FFPE	82.62	Illumina Nextera	0	95
	Recurrence tumor		H3/IDH1 mutant	Left Frontal Lobe	FFPE	48.74	Illumina Nextera	0	95
HGG8	Primary tumor	HGG11	H3/IDH1 wildtype	Right Thalamus	Frozen	52.16	Illumina Nextera	0	80
	Recurrence tumor		H3/IDH1 wildtype	Left Basal Ganglia	Frozen	47.62	Illumina Nextera	0	100
	Normal			Brain	Frozen	15.06	Agilent	not tested
HGG9	Primary tumor	HGG10	H3/IDH1 wildtype	Right Parietal Lobe	Frozen	65.37	Illumina Nextera	0	25
	Recurrence tumor		H3/IDH1 wildtype	Right Parietal Lobe	Frozen	73.33	Illumina Nextera	0	75
	Normal			Gall Bladder	Frozen	32.92	Illumina Nextera	not tested
HGG10	Primary tumor	HGG8	H3/IDH1 wildtype	Left Frontal Lobe	FFPE	53.74	Illumina Nextera	0	60
	Recurrence tumor		H3/IDH1 wildtype	Left Frontal Lobe	Frozen	147.39	Illumina Nextera	0	75
	Normal			Blood	Frozen	85.82	Illumina Nextera	not tested
HGG11	Primary tumor	HGG17	H3/IDH1 wildtype	Left Frontal Lobe	Frozen	187.49	Illumina Nextera	0	95
	Recurrence tumor		H3/IDH1 wildtype	Left Frontal Lobe	Frozen	13.27	Agilent	0	80
	Normal			Brain	Frozen	13.73	Illumina Nextera	not tested
HGG12	Primary tumor	HGG6	H3/IDH1 wildtype	Left Temporal Lobe	FFPE	3.45	Agilent	0	95
	Recurrence tumor		H3/IDH1 wildtype	Spine	FFPE	34.95	Illumina Nextera	0	70
HGG13	Primary tumor	HGG13	H3/IDH1 wildtype	Left Frontal Lobe	Frozen	96.76	Illumina Nextera	0
	Recurrence tumor		H3/IDH1 wildtype	Left Frontal Lobe	Frozen	66.31	Illumina Nextera	0
HGG14	Primary tumor	HGG5	H3/IDH1 wildtype	Right Para-occipital Lobe	FFPE	7.76	Agilent	0	90
	Recurrence tumor		H3/IDH1 wildtype	Right Para-occipital Lobe	FFPE	10.31	Agilent	0	90
HGG15	Primary tumor	HGG14	NF1 germline	Right Temoral Lobe	Frozen	91.82	Illumina Nextera	0	90
	Recurrence tumor		NF1 germline	Right Temoral Lobe	Frozen	100.06	Illumina Nextera	0	25
	Normal		NF1 germline	Blood	Frozen	148.91	Illumina Nextera	not tested
HGG16	Primary tumor	HGG15	NF1 germline	Right Cerebellum	Frozen	129.15	Illumina Nextera	0	50
	Recurrence tumor		NF1 germline	Right Cerebellum	Frozen	126.19	Illumina Nextera	0	70
	Normal		NF1 germline	Brain	Frozen	9.08	Illumina Nextera	not tested
