# Supplementary material for: Characterizing temporal genomic heterogeneity in pediatric high-grade gliomas
Source: Acta Neuropathol Commun. 2017 Oct 30;5:78. doi: 10.1186/s40478-017-0479-8 (PMC5663045; doi:10.1186/s40478-017-0479-8)
Supplement: Supplementary file 4 — Number of Single Nucleotide Variants (SNVs) and regions of Allelic Imbalance (AI) present in tumors as shared, primary only, or recurrence only in the pHGG tumor pairs analyzed in this study. (XLSX 13 kb) [file 40478_2017_479_MOESM4_ESM.xlsx]

## Sheet: Table S3
Supplementary Table S3. Number of Single Nucleotide Variatns (SNVs) and regions of Allelic Imbalance (AI) present in tumors as shared, primary only, or recurrence only in 16 pairs of pHGG analyzed in this study
pHGG Case ID	Molecular Group	Number of coding shared SNVs	Number of coding SNVs specific to primary	Number of coding SNVs specific to recurrence	% SNVs shared	% SNVs primary	% SNVs recurrence	Number of shared AI	Number of AI private to primary	Number of AI private to recurrence	% AI shared	% AI primary	% AI recurrence
HGG1	H3/IDH1 mutant	5	2	0	71.4286	28.5714	0	NA	NA	NA	NA	NA	NA
HGG2	H3/IDH1 mutant	7	0	5	58.3333	0	41.6667	3	12	11	11.5385	46.1538	42.3077
HGG3	H3/IDH1 mutant	7	4	8	36.8421	21.0526	42.1053	29	29	35	31.1828	31.1828	37.6344
HGG4	H3/IDH1 mutant	14	4	14	43.75	12.5	43.75	4	12	18	11.7647	35.2941	52.9412
HGG5	H3/IDH1 mutant	17	10	16	39.5349	23.2558	37.2093	25	31	39	26.3158	32.6316	41.0526
HGG6	H3/IDH1 mutant	14	2	17	42.4242	6.06061	51.5152	14	10	32	25	17.8571	57.1429
HGG7	H3/IDH1 mutant	9	2	4	60	13.3333	26.6667	0	5	10	0	33.3333	66.6667
HGG8	H3/IDH1 wildtype	12	2	7	57.1429	9.52381	33.3333	21	23	28	29.1667	31.9444	38.8889
HGG9	H3/IDH1 wildtype	8	2	6	50	12.5	37.5	3	3	91	3.09278	3.09278	93.8144
HGG10	H3/IDH1 wildtype	10	5	7	45.4545	22.7273	31.8182	2	2	38	4.7619	4.7619	90.4762
HGG11	H3/IDH1 wildtype	98	53	572	13.5546	7.33057	79.1148	23	28	45	23.9583	29.1667	46.875
HGG12	H3/IDH1 wildtype	5	12	12	17.2414	41.3793	41.3793	3	3	13	15.7895	15.7895	68.4211
HGG13	H3/IDH1 wildtype	19	7	35	31.1475	11.4754	57.377	2	6	46	3.7037	11.1111	85.1852
HGG14	H3/IDH1 wildtype	16	1	6	69.5652	4.34783	26.087	10	23	25	17.2414	39.6552	43.1034
HGG15	NF1 germline	0	0	43	0	0	100	8	6	27	19.5122	14.6341	65.8537
HGG16	NF1 germline	9	2	0	81.8182	18.1818	0	29	20	309	8.10056	5.58659	86.3128
